# Supplementary material for: Eye Tracking—An Innovative Tool in Medical Parasitology
Source: J Clin Med. 2021 Jul 4;10(13):2989. doi: 10.3390/jcm10132989 (PMC8268455; doi:10.3390/jcm10132989)
Supplement: Supplementary file 1 [file jcm-10-02989-s001.zip]

Archive with 8 entries (8 files):
- Supplementary materials - Qualitative analysis_C.pdf
- Supplementary materials - Qualitative analysis_D.pdf
- Supplementary materials - Qualitative analysis_heatmap.pdf
- Supplementary materials - Quantitative analysis.pdf
- Video S2.mp4
- Video S3.mp4
- Video S4.mp4
- Video S1.mp4
